# Supplementary material for: Association between Official Development Assistance for Water and Sanitation and Countries’ Needs from 2002 to 2019
Source: Int J Environ Res Public Health. 2022 Sep 5;19(17):11134. doi: 10.3390/ijerph191711134 (PMC9518171; doi:10.3390/ijerph191711134)
Supplement: Supplementary file 1 [file ijerph-19-11134-s001.zip]

Archive with 1 entries (1 files):
- ijerph-1812532-supplementary.pdf
